# Supplementary material for: Sensitivity of the Photosynthetic Apparatus in Maize and Sorghum under Different Drought Levels
Source: Plants (Basel). 2023 Apr 30;12(9):1863. doi: 10.3390/plants12091863 (PMC10180982; doi:10.3390/plants12091863)
Supplement: Supplementary file 1 [file plants-12-01863-s001.zip]

Archive with 1 entries (1 files):
- plants-2314756-supplementary.pdf
